# Supplementary material for: Trash to Treasure: How Insect Protein and Waste Containers Can Improve the Environmental Footprint of Mosquito Egg Releases
Source: Pathogens. 2022 Mar 18;11(3):373. doi: 10.3390/pathogens11030373 (PMC8950251; doi:10.3390/pathogens11030373)
Supplement: Supplementary file 1 [file pathogens-11-00373-s001.zip]

Archive with 1 entries (1 files):
- pathogens-1637245-SM.pdf
